# Supplementary material for: How to Educate the Public about Dental Trauma—A Scoping Review
Source: Int J Environ Res Public Health. 2022 Feb 21;19(4):2479. doi: 10.3390/ijerph19042479 (PMC8872546; doi:10.3390/ijerph19042479)
Supplement: Supplementary file 1 [file ijerph-19-02479-s001.zip]

Archive with 1 entries (1 files):
- ijerph-1560805-supplementary.pdf
